# Supplementary material for: Active Consideration of Future Health Can Be Prompted by Simple Health Messages and Improves Nutritional Quality of Food Choices
Source: Front Nutr. 2022 Jul 7;9:926643. doi: 10.3389/fnut.2022.926643 (PMC9302661; doi:10.3389/fnut.2022.926643)
Supplement: Supplementary file 1 [file Data_Sheet_1.CSV]

Product_Cereal	Price_1_Cereal	Price_2_Cereal	Calories_Cereal	Fat_Cereal	Sodium_Cereal	Fiber_Cereal	Sugar_Cereal	Unit_Cereal	Category_Cereal	Cereal_Choice	Health_Cereal	Stars_Cereal
All-Bran Buds	4.49	4.04	120	2	95	12	9	22	Cereals such as Cheerios, Wheat Chex, Grape Nuts	28	High	2
Alpha-bits	3.19	2.87	110	1.5	140	2	6	18	Cereals such as Corn Flakes, Crispix, Special K	22	Medium	1
Apple Jacks	3.68	3.31	150	1.5	210	2	13	10.1	Cereals such as Frosted Flakes, Froot Loops, Reese's Puffs	1	Low	0
Cap'n Crunch's Crunch Berries	2.79	3.07	150	2	270	0.5	16	13	Cereals such as Frosted Flakes, Froot Loops, Reese's Puffs	2	Low	0
Cheerios	3.49	3.84	140	2.5	190	4	2	18	Cereals such as Cheerios, Wheat Chex, Grape Nuts	29	High	2
Cookie Crisp	3.49	3.84	155	3	170	2	13	10.6	Cereals such as Frosted Flakes, Froot Loops, Reese's Puffs	7	Low	0
Corn Flakes	3.29	3.62	150	0	300	1	4	12	Cereals such as Corn Flakes, Crispix, Special K	14	Medium	1
Corn Pops	3.68	3.31	150	0.5	140	0	12	10	Cereals such as Frosted Flakes, Froot Loops, Reese's Puffs	3	Low	0
Crispix	3.68	3.31	150	0	260	0	5	12	Cereals such as Corn Flakes, Crispix, Special K	12	Medium	1
Fiber One Original	4.97	4.47	90	1.5	140	14	0	19.6	Cereals such as Cheerios, Wheat Chex, Grape Nuts	33	High	3
Froot Loops	2.99	3.29	152	1.5	210	4	14	10.1	Cereals such as Frosted Flakes, Froot Loops, Reese's Puffs	4	Low	0
Frosted Flakes	3.29	2.96	140	0	200	0.5	14	13.5	Cereals such as Frosted Flakes, Froot Loops, Reese's Puffs	8	Low	0
Frosted Mini-Wheats Original	3.19	3.51	140	1	10	4	6	18	Cereals such as Cheerios, Wheat Chex, Grape Nuts	25	High	2
Fruity Pebbles	2.99	2.69	155	2	210	0	13	11	Cereals such as Frosted Flakes, Froot Loops, Reese's Puffs	5	Low	0
Golden Grahams	3.49	3.84	160	1	300	2	12	11.7	Cereals such as Corn Flakes, Crispix, Special K	13	Medium	1
Grape-Nuts	3.12	3.43	138	1	193	5	3	20.5	Cereals such as Cheerios, Wheat Chex, Grape Nuts	31	High	3
Great Grains Raisins Dates Pecans	3.18	2.86	200	1	150	5	13	16	Cereals such as Cheerios, Wheat Chex, Grape Nuts	24	High	2
Honey Bunches of Oats	3.38	3.04	170	3	180	2	9	14.5	Cereals such as Corn Flakes, Crispix, Special K	18	Medium	1
Honey Comb	3.19	2.87	160	1	190	1	13	12.5	Cereals such as Frosted Flakes, Froot Loops, Reese's Puffs	6	Low	0
Honey Nut Cheerios	3.19	3.51	140	2	210	3	12	10.8	Cereals such as Corn Flakes, Crispix, Special K	20	Medium	1
Kashi Berry Fruitful	3.99	3.59	125	1	0	4	6	15.6	Cereals such as Cheerios, Wheat Chex, Grape Nuts	26	High	2
Kellogg's Low Fat Granola with Raisins	3.68	4.05	230	3	150	4	17	12.5	Cereals such as Corn Flakes, Crispix, Special K	21	Medium	1
Lucky Charms	3.99	4.39	155	2	255	2	13	19.3	Cereals such as Frosted Flakes, Froot Loops, Reese's Puffs	9	Low	0
Multi-Grain Cheerios	4.49	4.04	150	2	150	4	8	18	Cereals such as Cheerios, Wheat Chex, Grape Nuts	23	High	2
None of these	NA	NA	NA	NA	NA	NA	NA	NA	NA	99	NA	NA
Quaker Oatmeal Squares	4.48	4.03	150	2	136	4	6	14.5	Cereals such as Corn Flakes, Crispix, Special K	16	Medium	1
Raisin Bran Crunch	3.29	3.62	190	1	200	4	19	15.9	Cereals such as Corn Flakes, Crispix, Special K	19	Medium	1
Reese's Puffs	3.49	3.84	170	4.5	210	2	12	11.5	Cereals such as Frosted Flakes, Froot Loops, Reese's Puffs	11	Low	0
Rice Chex	3.39	3.73	160	1	330	2	3	12	Cereals such as Corn Flakes, Crispix, Special K	17	Medium	1
Shredded Wheat	2.88	2.59	140	1	0	5	0	16.4	Cereals such as Cheerios, Wheat Chex, Grape Nuts	27	High	3
Special K Red Berries	3.29	2.96	140	0.5	250	3	11	11.7	Cereals such as Corn Flakes, Crispix, Special K	15	Medium	1
Trix	3.49	3.14	160	2	180	1	12	10.7	Cereals such as Frosted Flakes, Froot Loops, Reese's Puffs	10	Low	0
Wheat Chex	3.39	3.73	142	1	231	5	4	14	Cereals such as Cheerios, Wheat Chex, Grape Nuts	32	High	2
Wheaties	4.29	4.72	144	0.5	267	4	6	15.6	Cereals such as Cheerios, Wheat Chex, Grape Nuts	30	High	2
