# Supplementary material for: Active Consideration of Future Health Can Be Prompted by Simple Health Messages and Improves Nutritional Quality of Food Choices
Source: Front Nutr. 2022 Jul 7;9:926643. doi: 10.3389/fnut.2022.926643 (PMC9302661; doi:10.3389/fnut.2022.926643)
Supplement: Supplementary file 2 [file Data_Sheet_2.CSV]

Product_Bread	Price_1_Bread	Price_2_Bread	Calories_Bread	Fat_Bread	Sodium_Bread	Fiber_Bread	Sugar_Bread	Unit_Bread	Category_Bread	Bread_Choice	Stars_Bread
Dave's Killer Bread Good Seed	5.99	5.39	120	3	160	3	5	27	Breads such as Dave's Killer Powerseed, Fiber Up 100% Whole Wheat, Pepperidge Farm 15 Grain	23	2
Dave's Killer Bread Powerseed	5.99	6.59	100	2.5	135	4	1	25	Breads such as Dave's Killer Powerseed, Fiber Up 100% Whole Wheat, Pepperidge Farm 15 Grain	30	3
Dave's Killer Bread Thin Sliced Good Seed	4.99	4.49	70	1.5	115	3	2	20.5	Breads such as Dave's Killer Powerseed, Fiber Up 100% Whole Wheat, Pepperidge Farm 15 Grain	29	2
Dave's Killer Bread White	5.99	6.59	110	2	180	2	2	24	Breads such as Sara Lee 100% Whole Wheat, Thomas's Bagel Thins Plain, Orowheat Oatnut	18	1
Fiber Up 100% Whole Wheat	4.49	4.94	110	1.5	220	8	5	24	Breads such as Dave's Killer Powerseed, Fiber Up 100% Whole Wheat, Pepperidge Farm 15 Grain	31	2
Fiber Up Multigrain	4.49	4.04	110	1.5	190	8	4	24	Breads such as Dave's Killer Powerseed, Fiber Up 100% Whole Wheat, Pepperidge Farm 15 Grain	32	2
Oroweat Sandwich Thins 100% Whole Wheat	3.99	4.39	70	2	150	2	1.5	12	Breads such as Dave's Killer Powerseed, Fiber Up 100% Whole Wheat, Pepperidge Farm 15 Grain	33	2
Oroweat Whole Grains 12 Grain	3.99	3.59	100	2	160	3	2	24	Breads such as Sara Lee 100% Whole Wheat, Thomas's Bagel Thins Plain, Orowheat Oatnut	22	1
Oroweat Whole Grains Oatnut	3.99	4.39	110	2	135	2	3	24	Breads such as Sara Lee 100% Whole Wheat, Thomas's Bagel Thins Plain, Orowheat Oatnut	21	1
Pepperidge Farm 100% Whole Wheat	4.29	3.86	120	1	120	3	4	16	Breads such as Dave's Killer Powerseed, Fiber Up 100% Whole Wheat, Pepperidge Farm 15 Grain	25	2
Pepperidge Farm Butter Bread	3.99	3.59	120	1	210	1	3	22	Breads such as Pepperidge Farm Hearty White, Sara Lee Artesano Golden Wheat, Thomas's Plain Bagels	5	0
Pepperidge Farm Hearty White	3.99	4.39	130	1	230	1	3	24	Breads such as Pepperidge Farm Hearty White, Sara Lee Artesano Golden Wheat, Thomas's Plain Bagels	6	0
Pepperidge Farm Whole Grain 15 Grain	4.29	4.72	130	2.5	130	3	3	24	Breads such as Dave's Killer Powerseed, Fiber Up 100% Whole Wheat, Pepperidge Farm 15 Grain	24	2
Sara Lee 100% Whole Wheat	3.99	3.59	60	1	120	2	1	20	Breads such as Sara Lee 100% Whole Wheat, Thomas's Bagel Thins Plain, Orowheat Oatnut	14	1
Sara Lee Artesano Brioche	3.69	3.32	110	1.5	190	0.5	3	20	Breads such as Pepperidge Farm Hearty White, Sara Lee Artesano Golden Wheat, Thomas's Plain Bagels	3	0
Sara Lee Artesano Golden Wheat	3.69	4.06	100	1.5	180	1	3	20	Breads such as Pepperidge Farm Hearty White, Sara Lee Artesano Golden Wheat, Thomas's Plain Bagels	4	0
Sara Lee Butter Bread	3.99	4.39	70	0.5	110	0	1	20	Breads such as Sara Lee 100% Whole Wheat, Thomas's Bagel Thins Plain, Orowheat Oatnut	13	1
Sara Lee Delightful 45 Calories 100% Whole Wheat	3.99	3.59	45	0.5	100	1.5	1	20	Breads such as Sara Lee 100% Whole Wheat, Thomas's Bagel Thins Plain, Orowheat Oatnut	15	1
Sara Lee Delightful 45 Calories Multi-Grain	3.99	4.39	45	0.5	85	1.5	1	20	Breads such as Sara Lee 100% Whole Wheat, Thomas's Bagel Thins Plain, Orowheat Oatnut	16	1
Sara Lee Honey Wheat	3.99	3.59	70	1	120	0.5	1	20	Breads such as Sara Lee 100% Whole Wheat, Thomas's Bagel Thins Plain, Orowheat Oatnut	12	1
Thomas' 100% Whole Wheat English Muffin	3.49	3.84	60	1	115	1.5	0.5	12	Breads such as Dave's Killer Powerseed, Fiber Up 100% Whole Wheat, Pepperidge Farm 15 Grain	27	3
Thomas' Bagels 100% Whole Wheat	4.69	5.16	125	0.5	125	3.5	3.5	20	Breads such as Sara Lee 100% Whole Wheat, Thomas's Bagel Thins Plain, Orowheat Oatnut	20	2
Thomas' Bagels Thins Plain	3.99	3.59	55	0.5	105	2	1	20	Breads such as Sara Lee 100% Whole Wheat, Thomas's Bagel Thins Plain, Orowheat Oatnut	19	1
Thomas' Bagels Blueberry	4.69	4.22	140	1	195	1	4.5	20	Breads such as Pepperidge Farm Hearty White, Sara Lee Artesano Golden Wheat, Thomas's Plain Bagels	8	1
Thomas' Bagels Cinnamon Swirl	4.69	5.16	140	1	195	1.5	5.5	20	Breads such as Pepperidge Farm Hearty White, Sara Lee Artesano Golden Wheat, Thomas's Plain Bagels	9	0
Thomas' Bagels Plain	4.69	4.22	135	1	225	1	3	20	Breads such as Pepperidge Farm Hearty White, Sara Lee Artesano Golden Wheat, Thomas's Plain Bagels	7	0
Thomas' English Muffin Cinnamon Raisin	4.49	4.94	150	0.5	180	2	4	12	Breads such as Pepperidge Farm Hearty White, Sara Lee Artesano Golden Wheat, Thomas's Plain Bagels	11	0
Thomas' English Muffin Original	4.49	4.04	75	0.5	120	0.5	2	12	Breads such as Pepperidge Farm Hearty White, Sara Lee Artesano Golden Wheat, Thomas's Plain Bagels	10	0
Thomas' Light Multi-Grain English Muffin	3.49	3.14	50	1	85	4	0.5	12	Breads such as Dave's Killer Powerseed, Fiber Up 100% Whole Wheat, Pepperidge Farm 15 Grain	28	0
Udi's Gluten-Free Millet-Chia	4.79	5.27	75	2	150	2.5	0.5	14.2	Breads such as Sara Lee 100% Whole Wheat, Thomas's Bagel Thins Plain, Orowheat Oatnut	17	1
Udi's Gluten-Free Plain Bagel	4.98	5.48	160	5	295	1.5	0	14	Breads such as Pepperidge Farm Hearty White, Sara Lee Artesano Golden Wheat, Thomas's Plain Bagels	1	0
Udi's Gluten-Free White	4.98	4.48	70	2	135	0.5	1.5	14.2	Breads such as Pepperidge Farm Hearty White, Sara Lee Artesano Golden Wheat, Thomas's Plain Bagels	2	0
Udi's Omega Flax & Fiber	4.79	4.31	75	3	150	3	0.5	14.3	Breads such as Dave's Killer Powerseed, Fiber Up 100% Whole Wheat, Pepperidge Farm 15 Grain	26	2
None of these	NA		NA	NA	NA	NA	NA	NA	NA	99	NA
