# Supplementary material for: Active Consideration of Future Health Can Be Prompted by Simple Health Messages and Improves Nutritional Quality of Food Choices
Source: Front Nutr. 2022 Jul 7;9:926643. doi: 10.3389/fnut.2022.926643 (PMC9302661; doi:10.3389/fnut.2022.926643)
Supplement: Supplementary file 3 [file Data_Sheet_3.CSV]

Product_Crackers	Price_1_Crackers	Price_2_Crackers	Calories_Crackers	Fat_Crackers	Sodium_Crackers	Fiber_Crackers	Sugar_Crackers	Unit_Crackers	Category_Crackers	Cracker_Choice	Stars_Crackers
Blue Diamond Artisan Nut Thins Flax Seeds	3.99	4.39	130	3.5	135	2	0	4.25	Crackers such as Wasa, Triscuits, Simple Mill Crackers	23	2
Cheez-It Hot & Spicy	3.39	3.73	150	8	220	1	0	12.4	Crackers such as Cheez-It, Ritz, Club Originals	4	0
Cheez-It Original	3.79	3.41	150	8	230	1	0	12.4	Crackers such as Cheez-It, Ritz, Club Originals	1	0
Cheez-It Pepper Jack	3.39	3.73	150	7	270	1	0.5	12.4	Crackers such as Cheez-It, Ritz, Club Originals	3	0
Cheez-It White Cheddar	3.79	3.41	150	7	210	1	0	12.4	Crackers such as Cheez-It, Ritz, Club Originals	2	0
Crunchmaster Multi-Grain Sea Salt	3.99	3.59	120	3	140	3	1	4	Crackers such as Wheat Thins, Good Thins, Crunchmaster	21	1
Crunchmaster Multi-Seed Original	3.99	4.39	140	5	110	2	0	4	Crackers such as Wheat Thins, Good Thins, Crunchmaster	20	1
Crunchmaster Multi-Seed Roasted Garlic	3.99	3.59	140	5.5	135	2	0	4	Crackers such as Wheat Thins, Good Thins, Crunchmaster	22	1
Crunchmaster Multi-Seed Rosemary & Olive Oil	3.99	4.39	140	5	90	2	0	4	Crackers such as Wheat Thins, Good Thins, Crunchmaster	19	1
Farmhouse Cheddar Almond Flour	5.69	6.26	150	8	270	1	0.5	4.25	Crackers such as Wasa, Triscuits, Simple Mill Crackers	29	2
Farmhouse Sprouted Seed Original	5.69	5.12	140	8	210	3	0	4.25	Crackers such as Wasa, Triscuits, Simple Mill Crackers	28	2
Good Thins: The Beet One - Balsamic Vinegar & Sea Salt	4.38	3.94	130	4	160	2	3	3.5	Crackers such as Wheat Thins, Good Thins, Crunchmaster	17	1
Good Thins: The Cheese One - White Cheddar	4.38	4.82	130	4	180	2	2	3.5	Crackers such as Wheat Thins, Good Thins, Crunchmaster	18	1
Good Thins: The Potato One - Spinach & Garlic	3.38	3.72	130	4	190	3	1	3.5	Crackers such as Wheat Thins, Good Thins, Crunchmaster	15	1
Good Thins: The Rice One - Simply Salt	3.38	3.04	130	1.5	85	0	0	3.5	Crackers such as Wheat Thins, Good Thins, Crunchmaster	14	1
Good Thins: The Rice One - Veggie Blend	3.38	3.72	120	1.5	90	1	2	3.5	Crackers such as Wheat Thins, Good Thins, Crunchmaster	16	1
Keebler Cheese & Peanut Butter	3.59	3.95	145	7	240	0.5	3	11.4	Crackers such as Cheez-It, Ritz, Club Originals	7	0
Keebler Club & Cheddar	3.59	3.23	145	7	240	0.5	4	11	Crackers such as Cheez-It, Ritz, Club Originals	8	0
Keebler Original Club	2.99	2.69	150	6.5	268	0	2	13.7	Crackers such as Cheez-It, Ritz, Club Originals	5	0
Keebler Town House Flipside Pretzel Original	4.49	4.04	140	7	380	0	2	9.2	Crackers such as Cheez-It, Ritz, Club Originals	11	0
Keebler Town House Original	4.49	4.94	150	9.5	280	0	2	13.8	Crackers such as Cheez-It, Ritz, Club Originals	9	0
Keebler Town House Sea Salt Pita Crackers	4.49	4.04	140	5	270	0	0.5	9.5	Crackers such as Cheez-It, Ritz, Club Originals	10	0
Nabisco Ritz Original Classic	3.38	3.72	150	8.5	244	0	2	11.6	Crackers such as Cheez-It, Ritz, Club Originals	6	0
Nabisco Wheat Thins Multigrain	3.38	3.04	130	4	190	2	3	8.5	Crackers such as Wheat Thins, Good Thins, Crunchmaster	12	1
Pepperidge Farm Goldfish Baked with Whole Grain	2.49	2.24	140	5	240	2	0	6.6	Crackers such as Wasa, Triscuits, Simple Mill Crackers	24	2
Pepperidge Farm Goldfish Cheddar	2.49	2.74	140	5	250	0.5	0	6.6	Crackers such as Wheat Thins, Good Thins, Crunchmaster	13	1
Triscuit Balsamic Vinegar & Basil	3.38	3.72	130	4	130	3	0.5	8	Crackers such as Wasa, Triscuits, Simple Mill Crackers	32	2
Triscuit Cracked Pepper and Olive Oil	3.38	3.04	130	4.5	150	3	0	8	Crackers such as Wasa, Triscuits, Simple Mill Crackers	31	2
Triscuit Original	3.38	3.72	130	4.5	170	4	0	8	Crackers such as Wasa, Triscuits, Simple Mill Crackers	30	2
Triscuit Reduced Fat Crackers	3.38	3.04	120	2.5	160	4	0	8	Crackers such as Wasa, Triscuits, Simple Mill Crackers	33	2
Wasa Light Rye	3.49	3.14	67	0	117	7	0	9.5	Crackers such as Wasa, Triscuits, Simple Mill Crackers	27	3
Wasa Multi-Grain	3.49	3.84	75	0	139	6	0	9.7	Crackers such as Wasa, Triscuits, Simple Mill Crackers	26	2
Wasa Whole Grain	3.49	3.14	69	0	115	7	0	9.7	Crackers such as Wasa, Triscuits, Simple Mill Crackers	25	2
None of these	NA		NA	NA	NA	NA	NA	NA	NA	99	NA
