# Supplementary material for: Active Consideration of Future Health Can Be Prompted by Simple Health Messages and Improves Nutritional Quality of Food Choices
Source: Front Nutr. 2022 Jul 7;9:926643. doi: 10.3389/fnut.2022.926643 (PMC9302661; doi:10.3389/fnut.2022.926643)
Supplement: Supplementary file 4 [file Data_Sheet_4.CSV]

Product_Produce	Price_1_Produce	Price_2_Produce	Calories_Produce	Fat_Produce	Sodium_Produce	Fiber_Produce	Sugars_Produce	Unit_Produce	Category_Produce	Produce_Choice	Stars_Produce
Bananas	0.49	0.44	110	0	0	3	19	1 lb.	Fresh fruit	1	3
Navel oranges	2.28	2.51	80	0	0	3	14	1 lb.	Fresh fruit	2	3
Bartlett pears	1.99	1.79	100	0	0	6	16	1 lb.	Fresh fruit	3	3
Mini Watermelon	4.99	5.49	80	0	0	1	20	1 melon	Fresh fruit	4	2
Canteloupe	1.98	1.78	50	0	20	1	11	1 melon	Fresh fruit	5	2
Pink Lady apples	1.79	1.97	80	0	0	5	16	1 lb.	Fresh fruit	6	3
Fuji apples	1.99	1.79	121	0	2	4	22	1 lb.	Fresh fruit	7	3
Green seedless grapes	2.99	3.29	90	0	15	1	20	1 lb.	Fresh fruit	8	2
Gala apples	1.79	1.61	98	0	2	4	18	1 lb.	Fresh fruit	9	3
Nectarines	2.99	3.29	60	0.5	0	2	11	1 lb.	Fresh fruit	10	3
Red Delicious apples	0.99	0.89	125	0	2	5	22	1 lb.	Fresh fruit	11	3
Grimmway Farms carrots	0.99	1.09	30	0	0	2	5	1 lb.	Fresh vegetables	12	3
Tomato (on the vine)	3.99	3.59	25	0	20	1	3	1 lb.	Fresh vegetables	13	3
Whole white mushrooms	3.99	4.39	20	0	15	1	0	1 lb.	Fresh vegetables	14	3
Butternut squash	0.99	0.89	82	0	0	7	4	1 lb.	Fresh vegetables	15	3
Sweet potatoes	1.49	1.64	100	0	70	4	7	1 lb.	Fresh vegetables	16	3
Broccoli	1.99	1.79	45	0	80	3	2	1 lb.	Fresh vegetables	17	3
Red potatoes	0.99	1.09	70	0	18	2	1	1 lb.	Fresh vegetables	18	2
Yellow onions	2.79	2.51	45	0	5	3	9	3 lb. bag	Fresh vegetables	19	3
Russet potatoes	0.99	1.09	80	0	5	1	1	1 lb.	Fresh vegetables	20	2
Romaine lettuce	3.49	3.14	10	0	35	1	1	1 bunch	Fresh vegetables	21	3
Spinach	1.99	2.19	20	0	65	2	0	1 bunch	Fresh vegetables	22	3
Dole Southwest Salad Kit	3.99	3.59	120	9	270	2	3	10.5 oz.	Packaged fruit/vegetables	23	0
Bunny Luv Organic Baby Carrots	1.99	2.19	35	0	0	2	5	1 lb.	Packaged fruit/vegetables	24	3
Green Giant Zucchini Spirals	3.99	3.59	15	0	0	1	1	12 oz.	Packaged fruit/vegetables	25	3
Sunbelle Blueberries	4.88	5.37	80	0	0	3	15	12 oz.	Packaged fruit/vegetables	26	3
Del Monte Red Grapefruit Cup	1.88	1.69	100	0	20	2	19	7 oz.	Packaged fruit/vegetables	27	1
Fresh Express 3 Color Cole Slaw	1.68	1.85	140	10	160	2	9	14 oz.	Packaged fruit/vegetables	28	3
Driscoll's strawberries	5.99	5.39	50	0	0	2	8	1 lb.	Packaged fruit/vegetables	29	3
Dole Mixed Fruit in Juice Cups	1.38	1.52	70	0	0	1	13	4 4-oz cups	Packaged fruit/vegetables	30	2
Dole Peach & Mango Cups	2.98	2.68	60	0	20	1	12	4 4-oz cups	Packaged fruit/vegetables	31	1
Fresh Express Sweet Butter Lettuce Mix	2.99	3.29	10	0	10	1	1	6 oz.	Packaged fruit/vegetables	32	3
Dole Spring Mix	3.99	3.59	20	0	95	2	0	5 oz.	Packaged fruit/vegetables	33	3
None of these	NA		NA	NA	NA	NA	NA	NA	NA	99	NA
