# Supplementary material for: Active Consideration of Future Health Can Be Prompted by Simple Health Messages and Improves Nutritional Quality of Food Choices
Source: Front Nutr. 2022 Jul 7;9:926643. doi: 10.3389/fnut.2022.926643 (PMC9302661; doi:10.3389/fnut.2022.926643)
Supplement: Supplementary file 5 [file Data_Sheet_5.CSV]

Product_Pasta	Price_1_Pasta	Price_2_Pasta	Calories_Pasta	Fat_Pasta	Sodium_Pasta	Fiber_Pasta	Sugars_Pasta	Unit_Pasta	Category_Pasta	Pasta_Choice	Stars_Pasta
Gustare Vita Potato Gnocchi	2.57	2.31	210	0	480	2	2	16 oz.	Pasta	1	0
Barilla Whole Grain Penne	1.28	1.41	180	1.5	0	7	1	16 oz.	Pasta	2	3
Barilla Spaghetti	1.28	1.15	200	1	0	3	2	16 oz.	Pasta	3	2
Amish Kitchens Wide Egg Noodles	2.99	3.29	230	4.5	10	1	1	16 oz.	Pasta	4	0
Banza Chickpea Spaghetti	3.99	3.59	190	3.5	60	8	5	8 oz.	Pasta	5	2
Colavita Penne	2.19	2.41	210	1	0	2	2	16 oz.	Pasta	6	2
Barilla Gluten Free Elbows	2.99	2.69	190	1	0	2	0	12 oz.	Pasta	7	0
Rummo Elbows	2.99	3.29	200	1	15	2	2	16 oz.	Pasta	8	2
Roland Lo Mein Noodles	2.99	2.69	190	1	170	1	0	12.8 oz.	Pasta	9	0
Simply Asia Udon Noodles	3.99	4.39	190	0	400	1	0	14 oz.	Pasta	10	0
DeLallo Whole Wheat Spaghetti	3.38	3.04	190	1	25	4	2	16 oz.	Pasta	11	3
Mahatma Basmati Imported Rice	4.99	5.49	160	0	0	0	0	2 lb.	Rice	12	2
RiceSelect Arborio	7.99	7.19	160	0	0	0	0	36 oz.	Rice	13	2
Uncle Ben's Original Parboiled Rice	4.48	4.93	170	0	0	0	0	2 lb.	Rice	14	2
Full Circle Long Grain Brown Rice	4.79	4.31	190	1.5	0	2	0	2 lb.	Rice	15	2
Lundberg Short Grain Brown Rice	5.99	6.59	150	1.5	0	3	1	32 oz.	Rice	16	2
Lundberg Wild Blend Rice	4.99	4.49	160	1	0	3	1	16 oz.	Rice	17	1
WaterMaid Medium Grain White Rice	3.28	3.61	160	0	0	1	0	2 lb.	Rice	18	1
That's Smart Instant White Rice	2.88	2.59	170	0	0	1	0	28 oz.	Rice	19	1
Minute Brown Rice	2.59	2.85	180	1.5	0	2	0	14 oz.	Rice	20	2
Lotus Foods Jade Pearl Rice	4.99	4.49	160	0	0	0	0	15 oz.	Rice	21	0
Botan Calrose Rice	7.99	8.79	155	0	0	0	0	5 lb.	Rice	22	2
Ancient Harvest Quinoa	7.99	7.19	170	2.5	0	3	0	12 oz.	Grains/Legumes	23	3
Ziyad Red Lentils	2.89	3.18	150	0	0	3	2	16 oz.	Grains/Legumes	24	3
Carrington Farms Flax Chia Blend	6.99	6.29	60	4	0	4	0	12 oz.	Grains/Legumes	25	3
Roland Farro	5.99	6.59	170	1	10	3	1	17.6 oz.	Grains/Legumes	26	2
La Preferida Dry Pinto Beans	6.49	5.84	60	0	15	14	1	4 lbs.	Grains/Legumes	27	3
Alter Eco Pearl Quinoa	7.99	8.79	190	3.5	0	2	4	12 oz.	Grains/Legumes	28	3
La Preferida Dry Chickpeas	1.58	1.42	110	2	25	14	1	1 lb.	Grains/Legumes	29	3
Bob's Red Mill Millet	3.79	4.17	170	1.5	0	1	0	28 oz.	Grains/Legumes	30	3
Bob's Red Mill Whole Grain Red Bulgur	3.69	3.32	160	0	0	5	0	24 oz.	Grains/Legumes	31	3
Best Choice Lentils	1.49	1.64	70	0	5	9	0	16 oz.	Grains/Legumes	32	3
Goya Black Beans	1.75	1.58	150	0	0	7	1	16 oz.	Grains/Legumes	33	3
None of these	NA		NA	NA	NA	NA	NA	NA	NA	99	NA
